# Supplementary material for: Are northern communities an overlooked source of microplastics and tire wear particles in the Arctic?
Source: PeerJ. 2025 Oct 23;13:e20237. doi: 10.7717/peerj.20237 (PMC12554306; doi:10.7717/peerj.20237)
Supplement: Supplemental Information 2 — Equations used to estimate microplastic volume for fibres, films, fragments, foams, and tire wear particles, modified from Simon et al. (2018). [file peerj-13-20237-s002.xlsx]

## Sheet: Sheet1
Microplastic shape	Volume Formula	Variable Definitions
Fibre	V = π × r2 × h	r = Width / 2
		h = Length
Film	V = l × w × h	l = Major Axis
		w = Minor Axis
		h = Minor Axis (Fibres)
Fragment	V = 4/3 π abc	a = Major Axis / 2
		b = Minor Axis / 2
		c = Minor Axis / 2
Foam	V = 4/3 π abc	a = Major Axis / 2
		b = Minor Axis / 2
		c = Minor Axis / 2
Tire wear particle	V = 4/3 π abc	a = Major Axis / 2
		b = Minor Axis / 2
		c = Minor Axis / 2
