# Supplementary material for: Are northern communities an overlooked source of microplastics and tire wear particles in the Arctic?
Source: PeerJ. 2025 Oct 23;13:e20237. doi: 10.7717/peerj.20237 (PMC12554306; doi:10.7717/peerj.20237)
Supplement: Supplemental Information 3 — Density (gram per cubic meter; g/cm 3 ) for plastic polymers identified by Fourier-transform Infrared spectroscopy for each microplastic shape (i.e., fibres, fragments, films, foams, and tire wear particles). Average density was used in to calculate mass concentrations. [file peerj-13-20237-s003.xlsx]

## Sheet: Sheet1
Microplastic Shape	Polymer Type	Density
		g/cm3
Fibre	Polyester	1.37
	Polyethylene terephthalate	1.36
	Polyacrylonitrile	1.17
	Polyethylene	1.2
	Average	1.28
Fragment	Polystyrene	1.005
	Polystyrene	1.12
	Poly(vinyl chloride)	1.28
	Average	1.18
Film	Polystyrene	1.005
	Average	1.005
Foam	Poly(vinyl chloride)	1.4
	Poly(vinly butyral)	1.12
	Polyurethane	1.12
	Average	1.21
Tire wear particle	Low Density Polyethylene	0.923
	Nitrile	1
	Poly(vinyl butyral)	1.12
	Polypropylene	0.87
	Polyethylene	1.2
	Polystyrene	1.005
	Poly(vinyl chloride)	1.37
	Rubber	1.1
	Polyethylene terephthalate	1.36
	Average	1.11
