# Supplementary material for: Are northern communities an overlooked source of microplastics and tire wear particles in the Arctic?
Source: PeerJ. 2025 Oct 23;13:e20237. doi: 10.7717/peerj.20237 (PMC12554306; doi:10.7717/peerj.20237)
Supplement: Supplemental Information 4 — Each row contains characteristic data for microplastics and tire wear particles across commercial parking lots (COM-P), commercial roadsides (COM-R) and industrial roadsides (IND-R) in road dust from Iqaluit, Nunavut. [file peerj-13-20237-s004.xlsx]

## Sheet: Sheet1
SiteID	Replicate	Microplastic Shape	Microplastic Colour	Diameter (µm)	Length (µm)	Size Class (µm)	Volume (mm3)
COM-P1	B	Film	Clear	64.19	126.58	101-500	0.00024
COM-P1	A	Film	Blue	110.16	153.09	101-500	0.00065
COM-P1	A	Fragment	Grey	67.13	184.89	101-500	0.00197
COM-P1	B	Film	Blue	155.52	222.77	101-500	0.0038
COM-P1	A	Film	Clear	111.1	388.9	101-500	0.00356
COM-P2	A	Fragment	Blue	28.73	67.69	<100	5e-05
COM-P2	A	Fragment	Blue	50.46	94.83	<100	8e-05
COM-P2	A	Fragment	Blue	79.38	97.2	<100	0.00024
COM-P2	B	Fragment	Blue	60.71	99.56	<100	0.00039
COM-P2	A	Fragment	Green	39.72	107.23	101-500	0.00043
COM-P2	A	Foam	Blue	218.77	182.33	101-500	0.00056
COM-P2	A	Fragment	Blue	19.06	1146.87	1001-5000	0.02577
COM-P2	A	Film	Clear	207.76	1222.83	1001-5000	0.01313
COM-P3	A	Fragment	Blue	53.1	62.09	<100	4e-05
COM-P3	B	Fragment	Blue	32.21	76.95	<100	9e-05
COM-P3	B	Fragment	Blue	47.01	102.92	101-500	0.00028
COM-P3	B	Film	Blue	82.63	117.58	101-500	0.00024
COM-P3	A	Foam	Blue	160.38	128.85	101-500	0.00067
COM-P3	A	Fragment	Blue	57.6	221.6	101-500	0.00221
COM-P3	B	Film	Grey	59.99	225.19	101-500	0.00232
COM-P3	A	Film	Clear	67.23	359.46	101-500	0.01595
COM-P3	B	Fragment	Clear	161.97	462.94	101-500	0.01405
COM-P4	A	Fragment	Pink	51.9	156.21	101-500	0.00063
COM-P4	B	Film	Purple	127.48	161.3	101-500	0.00066
COM-P4	A	Film	Clear	125.11	640.41	501-1000	0.00347
COM-R3	B	Fragment	Blue	29.78	67.13	<100	7e-05
COM-R3	A	Fragment	Blue	17.03	71.28	<100	5e-05
COM-R3	B	Film	Red	147.41	151.02	101-500	0.0004
COM-R3	B	Film	Clear	175.2	222.3	101-500	0.0007
COM-R3	B	Film	Clear	175.2	222.3	101-500	0.0007
COM-R3	B	Film	Clear	175.2	222.3	101-500	0.0007
COM-R3	B	Film	Clear	175.2	222.3	101-500	0.0007
COM-R3	B	Film	Blue	175.2	222.3	101-500	0.0007
COM-R3	A	Film	Brown	203.08	293.73	101-500	0.00107
COM-R4	A	Fragment	Blue	58.41	130.99	101-500	0.00052
IND-R2	A	Fragment	Blue	22.68	38.88	<100	2e-05
IND-R2	A	Fragment	Blue	45.13	68.65	<100	0.00011
IND-R2	A	Fragment	Blue	29.16	110.2	101-500	0.00019
IND-R2	B	Foam	Grey	128.54	118.18	101-500	0.000939994
IND-R2	B	Fragment	Clear	23.01	143.62	101-500	0.00025
IND-R2	A	Film	Clear	116.32	205.69	101-500	0.00043
IND-R3	A	Fragment	Clear	27.66	39.13	<100	2e-05
IND-R3	A	Film	Clear	101.68	242.63	101-500	0.00044
IND-R3	A	Fragment	Blue	61.56	254.31	101-500	0.00208
IND-R3	B	Fragment	Clear	61.56	254.31	101-500	0.00208
IND-R3	B	Film	Clear	109.55	289.91	101-500	0.00057
IND-R4	A	Fragment	Blue	57.41	239.75	101-500	0.00173
IND-R5	B	Fragment	Blue	25.23	40.7	<100	2e-05
IND-R5	B	Fragment	Blue	19.92	51.54	<100	3e-05
IND-R5	A	Fragment	Blue	13.75	52.74	<100	2e-05
IND-R5	B	Film	Brown	346.53	54.07	<100	0.00034
IND-R5	A	Fragment	Blue	35.05	73.22	<100	0.0001
IND-R5	B	Fragment	Blue	28.84	74.89	<100	8e-05
IND-R5	A	Fragment	Blue	22.34	76.36	<100	7e-05
IND-R5	A	Fragment	Grey	104.33	78.9	<100	0.00034
IND-R5	A	Fragment	Blue	24.69	81.27	<100	9e-05
IND-R5	B	Fragment	Blue	47.96	91.01	<100	0.00021
IND-R5	B	Fragment	Blue	28.83	122	101-500	0.00022
IND-R5	B	Fragment	Blue	10.15	135.13	101-500	0.0001
IND-R5	A	Fragment	Blue	103.73	142.34	101-500	0.0011
IND-R5	B	Film	Blue	49.51	184.38	101-500	0.00016
IND-R5	B	Film	Blue	78.28	257.45	101-500	0.00036
IND-R6	A	Fragment	Orange	19.2	19.15	<100	0
IND-R6	B	Fragment	Blue	26.12	40.22	<100	2e-05
IND-R6	B	Fragment	Blue	18.84	46.63	<100	2e-05
IND-R6	A	Fragment	Blue	26.44	47.54	<100	3e-05
IND-R6	B	Fragment	Pink	34.12	63.26	<100	7e-05
IND-R6	B	Fragment	Pink	61.64	76.14	<100	0.00019
IND-R6	A	Fragment	Blue	58.21	164.98	101-500	0.00083
IND-R8	B	Fragment	Blue	16.68	24.67	<100	1e-05
IND-R8	B	Fragment	Blue	33.04	55.93	<100	5e-05
IND-R8	B	Fragment	Blue	43.81	82.72	<100	0.00016
IND-R8	B	Fragment	Blue	61.95	128.5	101-500	0.00054
IND-R8	B	Fragment	Blue	56.93	128.62	101-500	0.00049
IND-R8	B	Fragment	Blue	70.73	233.56	101-500	0.00202
IND-R8	B	Fragment	Blue	152.5	316.26	101-500	0.00799
