# Supplementary material for: Are northern communities an overlooked source of microplastics and tire wear particles in the Arctic?
Source: PeerJ. 2025 Oct 23;13:e20237. doi: 10.7717/peerj.20237 (PMC12554306; doi:10.7717/peerj.20237)
Supplement: Supplemental Information 5 — Each row contains polymer matches with the respective high index quality (HIQ) for microplastics and tire wear particles across commercial parking lots (COM-P), commercial roadsides (COM-R), and industrial roadsides (IND-R) in Iqaluit, Nunavut. [file peerj-13-20237-s005.xlsx]

## Sheet: Sheet1
SiteID	Replicate	Microplastic Shape	Microplastic Colour	HIQ	Spectra match
IND-R2	A	Tire	Black	0.8	Polyvinyl stearate
IND-R2	A	Tire	Black	0.8	Polyvinyl stearate
IND-R2	A	Tire	Black	0.8	Polyvinyl stearate
IND-R2	A	Tire	Black	0.8	Polyvinyl stearate
IND-R2	A	Tire	Black	0.72	Polyvinyl butyral
IND-R2	A	Tire	Black	0.63	Polyvinyl butyral
IND-R2	A	Tire	Black	0.79	Poly(n butyl metharcylate)
IND-R2	A	Tire	Black	0.63	Poly (vinyl butyral)
IND-R2	A	Tire	Black	0.73	Polymethyl methacrylate
IND-R2	A	Tire	Black	0.66	Poly(vinyl butyral)
IND-R2	A	Tire	Black	0.7	Cellulose
IND-R2	B	Tire	Black	0.62	Polyacetal
IND-R2	B	Tire	Black	0.7	Poly(ethyl methacrylate)
IND-R2	B	Tire	Black	0.81	Mineral
IND-R2	B	Tire	Black	0.8	Poly(n butyl metharcylate)
IND-R3	A	Tire	Black	0.59	Poly(vinyl butyral)
IND-R3	A	Tire	Black	0.61	Poly(vinyl butyral)
IND-R3	A	Tire	Black	0.8	Poly(n butyl metharcylate)
IND-R2	B	Tire	Black	0.8	Poly(n butyl metharcylate)
IND-R2	B	Tire	Black	0.8	Poly(n butyl metharcylate)
IND-R2	B	Tire	Black	0.63	Poly(vinyl butyral)
IND-R2	B	Foam	Grey	0.6	Poly(vinly butyral)
IND-R2	B	Tire	Black	0.81	Poly(n butyl metharcylate)
IND-R2	B	Film	Clear	0.59	Polyoxymethylene
IND-R2	B	Tire	Black	0.7	Poly(n butyl metharcylate)
IND-R2	B	Tire	Black	0.69	Poly(ethyl methacrylate)
IND-R3	B	Tire	Black	0.61	Poly(vinyl butyral)
IND-R4	A	Tire	Black	NA	Organic matter
IND-R3	A	Tire	Black	0.67	Poly(vinly butyral)
IND-R3	A	Tire	Black	NA	Mineral
IND-R3	A	Tire	Black	0.68	Polycarbonate
IND-R3	A	Tire	Black	0.71	Poly(ethyl methacrylate)
IND-R3	A	Tire	Black	NA	Mineral
IND-R3	A	Tire	Black	0.81	Poly(n butyl metharcylate)
IND-R3	A	Tire	Black	NA	Mineral
IND-R3	A	Tire	Black	0.6	Poly(vinyl butyral)
IND-R3	B	Tire	Black	0.68	Poly(ethyl methacrylate)
IND-R3	B	Tire	Black	0.71	Poly(ethyl methacrylate)
IND-R3	B	Tire	Black	0.76	Poly(n butyl metharcylate)
IND-R3	B	Tire	Black	0.7	Poly(ethyl methacrylate)
IND-R3	B	Tire	Black	NA	Mineral
IND-R3	B	Tire	Black	0.8	Poly(n butyl metharcylate)
IND-R3	B	Tire	Black	NA	Mineral
IND-R3	B	Tire	Black	0.75	Poly(n butyl metharcylate)
IND-R3	B	Tire	Black	0.62	Polyacetal
IND-R3	B	Tire	Black	NA	Mineral
IND-R3	B	Tire	Black	0.68	Poly(vinyl butyral)
IND-R3	B	Tire	Black	0.65	Poly(ethyl methacrylate)
IND-R3	B	Tire	Black	0.67	Polyacetal
IND-R3	B	Tire	Black	0.62	Polyolefin
IND-R3	B	Tire	Black	0.68	Poly(vinyl butyral)
IND-R4	A	Tire	Black	0.57	Poly(vinyl butyral)
IND-R4	A	Tire	Black	0.7	Poly(vinyl butyral)
IND-R4	A	Fragment	Blue	0.8	Polystyrene
IND-R4	A	Tire	Black	0.74	Poly(vinyl butyral)
IND-R4	A	Tire	Black	0.63	Poly(ethyl methacrylate)
IND-R4	A	Tire	Black	0.63	Poly(vinyl butyral)
IND-R5	A	Tire	Black	0.76	Poly(n butyl metharcylate)
IND-R5	A	Tire	Black	0.6	Poly(ethyl methacrylate)
IND-R5	A	Tire	Black	0.75	Poly(n butyl metharcylate)
IND-R5	A	Tire	Black	0.73	Poly(n butyl metharcylate)
IND-R5	A	Tire	Black	0.73	Poly(n butyl metharcylate)
IND-R5	A	Tire	Black	0.55	Polyoxymethylene
IND-R5	A	Tire	Black	0.55	Polyoxymethylene
IND-R5	A	Tire	Black	0.64	Poly(vinly butyral)
IND-R5	A	Tire	Black	0.78	Poly(n butyl metharcylate)
IND-R5	A	Tire	Black	0.5	Poly(ethyl methacrylate)
IND-R5	A	Tire	Black	0.61	Poly(vinyl butyral)
IND-R5	A	Tire	Black	0.64	Polyacetal
IND-R5	A	Tire	Black	0.65	Poly(vinyl butyral)
IND-R5	A	Tire	Black	0.65	Poly(vinyl butyral)
IND-R5	A	Tire	Black	0.55	Poly(vinyl butyral)
IND-R5	A	Tire	Black	0.56	Poly(vinly butyral)
IND-R5	A	Tire	Black	0.66	Poly(vinly butyral)
IND-R5	A	Tire	Black	0.78	Poly(n butyl metharcylate)
IND-R5	A	Tire	Black	0.66	Poly(ethyl methacrylate)
IND-R5	A	Tire	Black	0.46	Poly(vinyl butyral)
IND-R5	A	Fragment	Blue	0.79	Polyolefin
IND-R5	A	Tire	Black	NA	Mineral
IND-R5	B	Film	Brown	0.58	Polyolefin
IND-R5	B	Tire	Black	0.77	Poly(n butyl metharcylate)
IND-R5	B	Tire	Black	0.7	Poly(vinyl butyral)
IND-R5	B	Tire	Black	0.71	Poly(vinyl butyral)
IND-R5	B	Tire	Black	0.73	Poly(vinyl butyral)
IND-R5	B	Tire	Black	0.61	Polyolefin
IND-R5	B	Tire	Black	0.73	Poly(vinly butyral)
IND-R5	B	Tire	Black	0.63	Poly(vinly butyral)
IND-R5	B	Tire	Black	0.7	Poly(vinyl butyral)
IND-R5	B	Tire	Black	0.68	Poly(vinyl butyral)
IND-R6	A	Tire	Black	0.66	Poly(ethyl methacrylate)
IND-R6	A	Tire	Black	0.67	Poly(vinyl butyral)
IND-R6	A	Fragment	Blue	0.69	Polyolefin
IND-R6	A	Tire	Black	0.64	Polyolefin
IND-R6	B	Fibre		0.87	Polypropylene
IND-R6	B	Tire		0.65	Poly(ethyl methacrylate)
IND-R6	B	Tire	Black	NA	Mineral
COM-R3	2	Red	1,2,3,4,5	0.63	Polystyrene
COM-R3	2	Black	1,2,3,4,5	0.67	Poly(vinyl butyral)
COM-R3	2	Black	1,2,3,4,5	0.65	Poly(vinyl butyral)
COM-R3	2	NA	NA	NA	mineral
COM-R3	2	NA	NA	NA	mineral
COM-R3	2	NA	NA	NA	mineral
COM-R3	2	NA	NA	NA	mineral
COM-R3	2	Black	1,2,3,4,5	0.72	Polyvinylesters
COM-R3	1	Black	1,2,3,4,5	0.8	Poly(n butyl methacrylate)
COM-R3	2	Black	1,2,3,4,5	0.62	Polycarbonate
COM-R3	2	Blue	1,3,4	0.81	Polyacrylonitriles
COM-R3	2	Black	1,2,3,4,5	0.68	Polystyrene
COM-R3	2	Black	1,2,3,4,5	0.58	Polystyrene
COM-R3	2	Black	1,2,3,4,5	0.63	Polystyrene
COM-R3	2	Black	1,2,3,4,5	0.65	Polycarbonate
COM-R3	2	Pink	1,2,3,4,5	0.86	Polyethylene tereohthalate
COM-R3	2	Black	1,2,3,4,5	0.6	Polystyrene
COM-R3	2	Black	1,2,3,4,5	0.83	Poly(n butyl methacrylate)
COM-R3	1	Black	1,2,3,4,5	0.65	Polyolefin
COM-R3	2	Black	1,2,3,4,5	0.71	Poly(n butyl methacrylate)
COM-R3	1	Black	1,2,3,4,5	0.55	Polystyrene
COM-R3	1	Black	1,2,3,4,5	0.79	Poly(n butyl methacrylate)
COM-R3	1	Black	1,2,3,4,5	0.68	Poly(ethyl methacrylate)
COM-R3	1	Black	1,2,3,4,5	0.77	Poly(n butyl methacrylate)
COM-R3	1	Black	1,2,3,4,5	0.71	Poly(ethyl methacrylate)
COM-R3	1	Black	1,2,3,4,5	0.8	Poly(n butyl methacrylate)
COM-R3	1	Black	1,2,3,4,5	0.77	Poly(ethyl methacrylate)
COM-R3	1	Brown	NA	NA	Mineral
COM-R3	1	Black	1,2,3,4,5	0.66	Poly(ethyl methacrylate)
COM-P1	3	Black	1,2,3,4,5	0.57	Poly(vinyl butyral)
COM-P1	3	Black	1,2,3,4,5	0.78	Poly(n butyl methacrylate)
COM-P1	3	Black	1,2,3,4,5	0.93	Polyoefins
COM-P1	3	Black	1,2,3,4,5	0.66	Poly(vinyl butyral)
COM-P1	3	Black	1,2,3,4,5	0.66	Polycarbonate
COM-P1	3	Black	1,2,3,4,5	0.6	Polycarbonate
COM-P1	3	Black	1,2,3,4,5	0.69	Polystyrene
COM-P1	3	Black	1,2,3,4,5	0.55	Polyacetal
COM-P1	3	Purple	1,2,3,4,5	0.94	Polyester
COM-P1	3	Black	1,2,3,4,5	0.61	Poly(ethyl methacrylate)
COM-P1	3	Black	1,2,3,4,5	0.69	Polyacetal
COM-P1	3	Black	1,2,3,4,5	0.71	Poly(vinyl butyral)
COM-P1	3	Black	1,2,3,4,5	0.61	Poly(ethyl methacrylate)
COM-P1	3	Black	1,2,3,4,5	0.55	Polyolefin
COM-P1	3	Black	1,2,3,4,5	0.74	Polyacetal
COM-P1	3	Black	1,2,3,4,5	0.65	Poly(vinyl butyral)
COM-P1	3	Black	1,2,3,4,5	0.67	Polyolefin
COM-P1	3	Black	1,2,3,4,5	0.79	Poly(n butyl methacrylate)
COM-P1	3	Black	1,2,3,4,5	0.7	Poly(vinyl butyral)
COM-P1	3	Black	1,2,3,4,5	0.74	Polyacetal
COM-P1	3	Black	1,2,3,4,5	0.8	Polyacetal
COM-P1	3	Black	1,2,3,4,5	0.68	Poly(vinyl butyral)
COM-P1	3	Black	1,2,3,4,5	0.7	Poly(vinyl butyral)
COM-P1	3	Black	1,2,3,4,5	0.65	Poly(vinyl butyral)
COM-P1	3	Black	1,2,3,4,5	0.61	Polyoefins
COM-P1	3	Black	1,2,3,4,5	0.66	Nitrile
COM-P1	3	Black	1,2,3,4,5	0.84	Poly(n butyl methacrylate)
COM-P1	3	Black	1,2,3,4,5	0.73	Polyacetal
COM-P1	3	Black	1,2,3,4,5	0.68	Poly(vinyl butyral)
COM-P1	3	Black	1,2,3,4,5	0.75	Polyacetal
COM-P1	4	Blue	1,2,3,4,5	0.5	Polyester
COM-P1	4	Purple	1,2,3,4,5	0.58	Polyester
COM-P1	4	Black	1,2,3,4,5	0.75	Poly(n butyl methacrylate)
COM-P1	4	Black	1,2,3,4,5	0.49	Poly(n butyl methacrylate)
COM-P1	4	Black	1,2,3,4,5	0.68	Poly(vinyl butyral)
COM-P1	4	Black	1,2,3,4,5	0.67	Poly(vinyl butyral)
COM-P1	4	Black	1,2,3,4,5	0.65	Polystyrene
COM-P1	4	Black	1,2,3,4,5	0.68	Polyacetal
COM-P1	4	Black	1,2,3,4,5	0.58	Poly(vinyl butyral)
COM-P1	4	Black	1,2,3,4,5	0.59	Poly(vinyl butyral)
COM-P1	4	Black	1,2,3,4,5	0.73	Poly(n butyl methacrylate)
COM-P1	4	Black	1,2,3,4,5	0.61	Polyolefin
COM-P1	4	Black	1,2,3,4,5	0.67	Polyacetal
COM-P1	4	Black	1,2,3,4,5	0.67	Poly(vinyl butyral)
COM-P1	4	Black	1,2,3,4,5	0.69	Polyacetal
COM-P1	4	Black	1,2,3,4,5	0.53	Poly(vinyl butyral)
COM-P2	7	Black	1,2,3,4,5	0.71	Poly(vinyl butyral)
COM-P2	7	Black	1,2,3,4,5	0.52	Poly(ethyl methacrylate)
COM-P2	7	Blue	1,2,3,4,5	0.81	Polyurethane
COM-P2	7	Black	1,2,3,4,5	0.67	Polycarbonate
COM-P2	7	Black	1,2,3,4,5	0.71	Poly(vinyl butyral)
COM-P2	7	Black	1,2,3,4,5	0.69	Poly(vinyl butyral)
COM-P2	7	Black	1,2,3,4,5	0.52	Poly(vinyl butyral)
COM-P2	7	Black	1,2,3,4,5	0.69	Poly(vinyl butyral)
COM-P2	7	Black	1,2,3,4,5	0.68	Poly(vinyl butyral)
COM-P2	7	Black	1,2,3,4,5	0.71	Poly(vinyl butyral)
COM-P3	5	Black	1,2,3,4,5	0.65	Poly(vinyl butyral)
COM-P3	5	Black	1,2,3,4,5	0.51	Polyolefin
COM-P3	5	Blue	1,2,3,4,5	0.74	Poly(ethyl methacrylate)
COM-P3	6	Black	1,2,3,4,5	0.72	Poly(vinyl butyral)
COM-P3	6	Black	1,2,3,4,5	0.63	Polyolefin
COM-P3	6	Black	1,2,3,4,5	0.53	Poly(vinyl butyral)
COM-P3	6	Black	1,2,3,4,5	0.66	Polyacetal
COM-P3	6	Black	1,2,3,4,5	0.63	Poly(vinyl butyral)
COM-P3	9	Black	1,2,3,4,5	0.7	Poly(vinyl butyral)
COM-R1	7	Black	1,2,3,4,5	0.82	Polyethylene chlorosulfonated
COM-R1	7	Black	1,2,3,4,5	0.96	Cellulose
COM-R1	7	Black	1,2,3,4,5	0.82	Cellulose
COM-R1	8	Black	1,2,3,4,5	0.83	Wool
COM-R1	8	Black	1,2,3,4,5	0.75	Polyethylene chlorosulfonated
COM-R2	9	Black	1,2,3,4,5	0.73	Polyethylene chlorosulfonated
COM-R2	9	Black	1,2,3,4,5	0.77	Polyethylene chlorosulfonated
COM-R2	9	Black	1,2,3,4,5	0.84	Polyethylene chlorosulfonated
COM-R2	10	Black	1,2,3,4,5	0.95	Cellulose
COM-R2	10	Black	1,2,3,4,5	0.83	Polyethylene chlorosulfonated
COM-R7	12	Black	1,2,3,4,5	0.86	Polyethylene chlorosulfonated
COM-R7	12	Black	1,2,3,4,5	0.89	Polyethylene chlorosulfonated
IND-R1	1	Black	1,2,3,4,5	0.57	Polyethylene chlorosulfonated
IND-R1	1	Black	1,2,3,4,5	0.79	Polyethylene chlorosulfonated
IND-R1	1	Black	1,2,3,4,5	0.71	Polyethylene chlorosulfonated
IND-R1	2	Black	1,2,3,4,5	0.71	Polyethylene chlorosulfonated
IND-R7	3	Black	1,2,3,4,5	0.77	Polyethylene chlorosulfonated
IND-R7	3	Black	1,2,3,4,5	0.79	Wool
IND-R7	3	Black	1,2,3,4,5	0.7	Polyethylene chlorosulfonated
IND-R7	3	Black	1,2,3,4,5	0.78	Polyethylene chlorosulfonated
IND-R7	3	Black	1,2,3,4,5	0.81	Polyethylene chlorosulfonated
IND-R7	4	Grey	1,2,3,4,5	0.86	Cellulose
IND-R7	4	Black	1,2,3,4,5	0.51	Polyethylene chlorosulfonated
IND-R7	4	Black	1,2,3,4,5	0.9	Cellulose
IND-R7	4	Black	1,2,3,4,5	0.64	Polyethylene chlorosulfonated
IND-R8	5	Black	1,2,3,4,5	0.88	Resin dispersion
IND-R8	5	Black	1,2,3,4,5	0.76	Polyethylene chlorosulfonated
IND-R8	5	Black	1,2,3,4,5	0.84	Cellulose
IND-R8	5	Black	1,2,3,4,5	0.66	Polyethylene chlorosulfonated
IND-R8	6	Black	1,2,3,4,5	0.76	Polyethylene chlorosulfonated
IND-R8	6	Black	1,2,3,4,5	0.79	Polyethylene chlorosulfonated
IND-R8	6	Blue	1,2,3,4,5	0.77	Polyethylene chlorosulfonated
IND-R8	6	Black	1,2,3,4,5	0.75	Poylethylene chlorosulfonated
