# Supplementary material for: Are northern communities an overlooked source of microplastics and tire wear particles in the Arctic?
Source: PeerJ. 2025 Oct 23;13:e20237. doi: 10.7717/peerj.20237 (PMC12554306; doi:10.7717/peerj.20237)
Supplement: Supplemental Information 6 — Each row contains the average count and mass concentration or deposition of microplastics by shape and tire wear particles for each site across Iqaluit, Nunavut. [file peerj-13-20237-s006.xlsx]

## Sheet: Sheet1
SiteID	Dry weight of road dust	Microplastic counts						Microplastic concentration												Microplastic Deposition
		Fibre	Film	Fragment	Foam	Total MP	Tire Wear Particles	Fibre	Film	Fragment	Foam	Total MP	Tire Wear Particles	Fibre	Film	Fragment	Foam	Total MP	Tire Wear Particles	Fibre	Film	Fragment	Foam	Total MP	Tire Wear Particles	Fibre	Film	Fragment	Foam	Total MP	Tire Wear Particles
	g	n	n	n	n	n	n	n/g	n/g	n/g	n/g	n/g	n/g	µg/g	µg/g	µg/g	µg/g	µg/g	µg/g	n/m2	n/m2	n/m2	n/m2	n/m2	n/m2	µg/m2	µg/m2	µg/m2	µg/m2	µg/m2	µg/m2
COM-P1	1.1	7	4	1	0	12	452	6.5	3.7	0.9	0	11.1	418.6	359.3	6.1	0	1.6	366.9	977.2	325.7	186.1	46.5	0	558.3	21028	18045.6	303.9	0	79.9	18429.4	49083.8
COM-P2	1.1	3	1	6	1	11	81	2.7	0.9	5.5	0.9	10	73.7	18.8	9.6	3	21.8	53.3	159.9	238.7	79.6	477.4	79.6	875.3	6445.5	1648.5	842.6	262.5	1907.5	4661.1	13988.6
COM-P3	1	1	3	5	1	10	186	1	2.9	4.9	1	9.8	181.7	35.8	13.6	1.1	13.5	63.9	1066.5	31	92.9	154.9	31	309.8	5762.1	1133.9	430.3	34.9	427.5	2026.6	33818.7
COM-P4	1.2	0	2	1	0	3	66	0	1.7	0.9	0	2.6	56.5	0	3	0	0.5	3.5	1233.9	0	33.4	16.7	0	50.1	1101.4	0	59.1	0	9.9	69	24049.3
COM-R1	1.1	1	0	0	0	1	31	0.9	0	0	0	0.9	28.9	1.4	0	0	0	1.4	184.1	3.3	0	0	0	3.3	100.9	5	0	0	0	5	642.6
COM-R2	1	2	0	0	0	2	23	1.9	0	0	0	1.9	22	9.1	0	0	0	9.1	70.4	70.1	0	0	0	70.1	806.1	334.2	0	0	0	334.2	2573.4
COM-R3	1.1	3	7	2	0	12	29	2.6	6.1	1.7	0	10.4	25.2	66	3.6	0	0.1	69.7	151.5	13.8	32.3	9.2	0	55.4	133.8	349.5	19.3	0	0.5	369.4	803.2
COM-R4	1	2	0	1	0	3	13	1.9	0	1	0	2.9	12.6	19.2	0	0	0.4	19.7	5.9	10.7	0	5.4	0	16.1	69.6	106.6	0	0	2.3	109	32.7
IND-R1	1.1	1	0	0	0	1	18	0.9	0	0	0	0.9	17.1	6	0	0	0	6	70.9	0.6	0	0	0	0.6	11.1	3.9	0	0	0	3.9	46.1
IND-R2	1	0	1	4	1	6	36	0	1	3.9	1	5.8	35	0	0.3	0.7	0.5	1.5	115.8	0	0.1	0.6	0.1	0.9	5.3	0	0	0.1	0.1	0.2	17.4
IND-R3	1.2	1	2	3	0	6	109	0.9	1.7	2.6	0	5.2	94.2	0.4	0.7	0	3.4	4.6	44.7	3	5.9	8.9	0	17.8	323.1	1.5	2.5	0	11.6	15.6	153.4
IND-R4	1.1	1	0	1	0	2	74	0.9	0	0.9	0	1.9	70	74.5	0	0	1.4	75.9	78.8	6.2	0	6.2	0	12.5	462.3	491.7	0	0	9.2	500.9	519.8
IND-R5	1.2	2	3	12	0	17	99	1.7	2.5	10.2	0	14.4	84	6.9	0.6	0	1.9	9.4	173.7	7.2	10.8	43.2	0	61.2	356.4	29	2.7	0	8.1	39.9	736.3
IND-R6	1.1	0	0	7	0	7	17	0	0	6.5	0	6.5	15.8	0	0	0	0.9	0.9	6.6	0	0	25.2	0	25.2	61.1	0	0	0	3.6	3.6	25.5
IND-R7	1.1	0	0	0	0	0	35	0	0	0	0	0	32.4	0	0	0	0	0	81.2	0	0	0	0	0	38.9	0	0	0	0	0	97.5
IND-R8	1.1	2	0	7	0	9	48	1.9	0	6.6	0	8.5	45.5	184.5	0	0	9.1	193.6	94.2	4.5	0	15.6	0	20.1	107	433.6	0	0	21.4	455.1	221.3
