# Supplementary material for: Are northern communities an overlooked source of microplastics and tire wear particles in the Arctic?
Source: PeerJ. 2025 Oct 23;13:e20237. doi: 10.7717/peerj.20237 (PMC12554306; doi:10.7717/peerj.20237)
Supplement: Supplemental Information 7 — Counts for the colours and size bin of microplastics identified across commercial areas (COM-P+R), commercial parking lots (COM-P), commercial roadsides (COM-R), and industrial roadsides (IND-R). [file peerj-13-20237-s007.xlsx]

## Sheet: Sheet1
GroupID	Microplastic Colour										Microplastic Size
	Black	Blue	Brown	Clear	Green	Gry	Orange	Pink	Purple	Red	<100	101-500	501-1000	1001-5000
	n	n	n	n	n	n	n	n	n	n	n	n	n	n
COM-P	1	18	0	8	1	2	0	3	3	0	6	19	5	6
COM-R	0	10	1	4	0	0	0	2	0	0	2	9	4	3
IND-R	0	33	1	8	0	2	1	3	1	1	22	21	1	4
COM-P+R	1	28	1	12	1	2	0	5	3	0	8	28	9	9
